# Supplementary material for: Comparative Fecal Metabolomes of Silkworms Being Fed Mulberry Leaf and Artificial Diet
Source: Insects. 2020 Nov 30;11(12):851. doi: 10.3390/insects11120851 (PMC7759890; doi:10.3390/insects11120851)
Supplement: Supplementary file 1 [file insects-11-00851-s001.zip]

Archive with 3 entries (3 files):
- Supplementary.xlsx
- Source Data.xlsx
- supplementary.docx
