# Supplementary material for: Comparative Fecal Metabolomes of Silkworms Being Fed Mulberry Leaf and Artificial Diet
Source: Insects. 2020 Nov 30;11(12):851. doi: 10.3390/insects11120851 (PMC7759890; doi:10.3390/insects11120851)
Supplement: Supplementary file 1 [file insects-11-00851-s001.zip › Supplementary.xlsx]

## Sheet: Table S1
Table S1. Metabolites identified in fecal of silkworm, Bombyx mori, by GC-MS.
peak number	metabolite	KEGG accession	molecule formula	R-match	mzmed	rtmed	P-value	Abundance
								AF-1	AF-2	AF-3	AF-4	AF-5	AF-6	MF-1	MF-2	MF-3	MF-4	MF-5	MF-6
1	D-pinitol	C03844	C7H14O6	936	217.2	27.2444	2.67716e-14	1.72182e+07	1.76166e+07	1.86711e+07	1.89203e+07	1.77717e+07	1.85922e+07	491709	513985	575958	343067	559203	434044
2	3-hydroxyanthranilic acid	C00632	C7H7NO3	964	192.1	24.9221	3.52837e-10	8.84924e+06	7.91179e+06	9.34824e+06	1.01988e+07	8.02847e+06	8.89943e+06	503046	594400	455197	453255	467984	536049
3	D-(+)-cellobiose	C00185	C12H22O11	736	271.2	45.7429	0.00274549	3.4652e+06	1.06625e+07	9.87663e+06	1.07949e+07	630728	9.04551e+06	424135	517787	496761	502827	484975	509498
4	sorbic acid		C6H8O2	858	169.1	10.4509	7.32442e-09	1.73769e+07	2.20418e+07	2.46058e+07	1.94994e+07	2.39303e+07	2.33985e+07	1.51252e+06	1.49993e+06	1.37791e+06	1.4217e+06	1.46472e+06	1.55959e+06
5	butanoic acid	C00246	C4H8O2	782	117.1	10.0798	8.31059e-05	3.7989e+06	6.67219e+06	6.46676e+06	6.99659e+06	5.24152e+06	2.27993e+06	335500	368301	344453	348907	346501	575403
6	N-acetyl glucosamine	C00140	C8H15NO6	711	242.2	29.8663	1.72696e-11	305359	278572	328692	328969	300102	287503	24038.8	26547.8	26179.5	16405.6	24614.5	21656.9
7	urea	C00086	CH4N2O	931	189.1	12.3324	0.00466577	2.86285e+07	1.63619e+07	8.99725e+06	7.42422e+06	2.23184e+07	7.29153e+06	1.11414e+06	500632	2.54541e+06	2.62664e+06	2.85088e+06	2.17581e+06
8	citric acid	C00158	C6H8O7	960	273.2	26.8378	6.65213e-11	2.17267e+07	2.00456e+07	2.37793e+07	2.09497e+07	2.00206e+07	2.20783e+07	4.12443e+06	4.39907e+06	4.35443e+06	4.42304e+06	4.40846e+06	5.0664e+06
9	D-gluconic acid	C00257	C6H12O7	931	217.2	31.1309	3.87501e-08	1.17214e+06	1.17161e+06	1.48714e+06	1.27977e+06	1.05521e+06	1.28085e+06	250597	292243	274886	258282	330575	386119
10	propanoic acid	C00163	C3H6O2	952	117.1	7.37597	2.30251e-08	1.31739e+07	1.23383e+07	1.37684e+07	1.42765e+07	1.11056e+07	1.3006e+07	5.08315e+06	6.08632e+06	4.94254e+06	5.31692e+06	5.08593e+06	5.4069e+06
11	butanedioic acid	C04067	C4H6O4	934	113.1	18.9966	0.572782	2.42581e+06	1.19309e+06	89944.6	1.73681e+07	85731	68521.8	2.52272e+06	7.50856e+06	105543	116834	116641	211643
12	hexopyranose		C6H12O6	730	361.3	46.2002	0.030151	5.32419e+06	5.4247e+06	5.4437e+06	6.62692e+06	2.35241e+06	3.83117e+06	3.0959e+06	3.84406e+06	3.71836e+06	3.75439e+06	982022	1.0212e+06
13	2-butenedioic acid	C05126	C4H4O4	945	148.1	15.0852	1.42735e-05	366525	315260	344068	368708	357655	410802	246385	271887	229279	239104	212506	248878
14	2(3H)-furanone	C08571	C11H20O2	801	103.1	15.8999	0.00022461	302704	327832	370188	349150	332725	379597	202284	222687	205639	255324	281681	274938
15	D-erythro-Pentitol		C5H12O5	705	219.2	20.7044	7.08359e-07	1.65744e+06	1.60045e+06	1.74686e+06	1.87518e+06	1.65669e+06	1.69014e+06	1.21021e+06	1.27984e+06	1.19057e+06	1.13882e+06	1.17592e+06	1.26875e+06
16	D-fructose	C00095	C6H12O6	932	308.3	28.3054	1.17463e-06	8.9491e+06	8.97281e+06	9.59062e+06	9.79324e+06	9.26793e+06	9.41712e+06	6.85732e+06	7.78001e+06	6.88526e+06	7.37022e+06	6.94485e+06	7.42575e+06
18	α-D-glucopyranosiduronic acid			738	79.1	47.8402	0.21604	318711	355110	154577	293571	292671	280108	280413	365565	191966	173733	153162	186400
19	xylulose	C00310	C5H10O5	746	306.3	21.4251	0.000467364	871134	785190	910028	940439	815738	838389	730028	759827	675183	658247	698738	748229
20	D-glucose	C00031	C6H12O6	891	160.1	28.8825	0.00469768	1.23509e+07	1.13341e+07	1.30076e+07	1.43844e+07	1.23962e+07	1.16335e+07	1.01268e+07	1.17203e+07	9.55432e+06	1.11668e+07	9.57595e+06	1.0575e+07
21	glycerol	C00116	C3H8O3	927	180.1	13.4748	0.101309	3.44533e+06	3.37212e+06	2.83176e+06	4.17908e+06	3.16338e+06	2.73919e+06	2.73906e+06	3.29677e+06	2.71724e+06	2.65475e+06	2.72471e+06	3.04343e+06
22	maltose	C00208	C12H22O11	911	361.3	44.4829	0.177113	1.22167e+07	1.1759e+07	1.00679e+07	1.02483e+07	1.14296e+07	1.53179e+07	1.05879e+07	1.14554e+07	9.89306e+06	1.01648e+07	9.94071e+06	1.1687e+07
23	β-gentiobiose	C08240	C12H22O11	852	204.2	47.4792	0.059567	1.73932e+07	2.00107e+07	2.14034e+07	2.21779e+07	2.06255e+07	2.13501e+07	1.79723e+07	1.96717e+07	1.84911e+07	1.81455e+07	1.89545e+07	1.99659e+07
24	uric acid	C00366	C5H4N4O3	808	441.4	33.1969	0.943386	5.82809e+06	6.69696e+06	1.01444e+07	1.61817e+06	8.4602e+06	1.04294e+07	6.2594e+06	5.43764e+06	7.31616e+06	8.09458e+06	7.39639e+06	8.05786e+06
25	xylitol	C00379	C5H12O5	859	217.2	24.0953	0.522637	1.32955e+06	1.2769e+06	1.40579e+06	1.52459e+06	1.30828e+06	1.362e+06	1.36287e+06	1.55617e+06	1.32512e+06	1.33249e+06	1.3606e+06	1.47893e+06
26	2-pyrrolidone-5-carboxylic acid		C5H7NO3	766	83.1	18.9579	0.907038	217073	99014.2	253972	370990	215728	59824	227062	404621	153329	145478	127450	203133
27	D-mannitol	C00392	C6H14O6	711	205.2	25.1577	0.026958	4.68241e+06	4.37801e+06	5.01012e+06	5.10135e+06	4.37985e+06	4.63743e+06	5.11076e+06	5.42975e+06	4.83203e+06	4.93773e+06	4.97971e+06	5.41882e+06
28	pentitol		C5H12O5	780	217.2	20.4277	0.00507783	255696	251716	275212	284392	264291	276962	316776	321605	283312	285607	286975	298708
29	sucrose	C00089	C12H22O11	952	103.1	43.5635	0.541721	2.7886e+06	2.5398e+06	2.82585e+06	2.92077e+06	2.59047e+06	2.74468e+06	3.34998e+06	4.02867e+06	3.47141e+06	611572	3.33764e+06	3.5157e+06
30	L-asparagine	C00152	C4H8N2O3	876	159.1	21.3637	0.638399	1.14416e+06	1.52778e+06	2.06473e+06	62557.8	1.65546e+06	1.75753e+06	1.00987e+06	629667	1.54384e+06	2.0352e+06	2.07492e+06	2.02963e+06
31	1-cyclohexene-1-carboxylic acid	C12101	C7H10O2	846	204.2	26.6016	0.000116788	2.84492e+06	2.60587e+06	2.98586e+06	3.11612e+06	2.71356e+06	2.83051e+06	3.44614e+06	3.87246e+06	3.358e+06	3.37276e+06	3.45094e+06	3.67129e+06
32	octadecanoic acid	C01530	C18H36O2	710	341.4	35.4768	0.00121913	3.32142e+06	3.22955e+06	3.25414e+06	3.67596e+06	3.45252e+06	3.53599e+06	3.92382e+06	5.13749e+06	4.42483e+06	5.33361e+06	3.92771e+06	4.47525e+06
33	β-D-glucopyranosiduronic acid			701	218.2	31.9668	0.0734106	180517	277838	333473	162888	369208	425688	288596	315772	419217	448674	452151	455825
34	propanedioic acid	C00383	C3H4O4	942	75.1	11.3316	5.68833e-05	680876	723935	767469	746709	554623	790854	946294	1.03563e+06	910864	966370	1.03517e+06	1.05521e+06
35	myo-inositol	C00137	C6H12O6	940	305.3	32.9655	1.06917e-06	1.06623e+07	1.00145e+07	1.14184e+07	1.15933e+07	1.01136e+07	1.08466e+07	1.46477e+07	1.6461e+07	1.452e+07	1.49116e+07	1.46506e+07	1.58975e+07
36	3-α-mannobiose			798	204.2	42.4778	1.75099e-05	2.50343e+06	2.74291e+06	2.80337e+06	3.0989e+06	2.71778e+06	2.563e+06	3.58268e+06	4.18469e+06	4.17195e+06	4.26729e+06	3.5703e+06	4.37357e+06
37	lactulose	C07064	C12H22O11	801	361.3	42.6687	4.26348e-07	1.04964e+06	1.06875e+06	1.13588e+06	1.18558e+06	1.23462e+06	1.13707e+06	1.65962e+06	1.91024e+06	1.66131e+06	1.69623e+06	1.6323e+06	1.75697e+06
38	DL-arabinose		C5H10O5	887	205.2	23.7565	1.27558e-06	294357	274673	317830	338610	281072	291747	454860	514722	422779	465939	459111	496384
39	tyrosine	C00082	C9H11NO3	733	146.1	27.8211	0.000453233	991445	824786	913088	1.03439e+06	561244	590865	1.29077e+06	1.46054e+06	1.27008e+06	1.22533e+06	1.16863e+06	1.31747e+06
40	L-proline	C00148	C5H9NO2	927	156.1	19.6195	5.93755e-05	2.32772e+07	2.26266e+07	2.62515e+07	1.38378e+07	2.12572e+07	2.57488e+07	3.34558e+07	3.38704e+07	3.43552e+07	3.45043e+07	3.66958e+07	3.70746e+07
41	gulose	C06465	C6H12O6	779	204.2	39.2552	1.15622e-07	5.57948e+06	5.24537e+06	5.94455e+06	6.18141e+06	5.68753e+06	5.57865e+06	8.68541e+06	9.91787e+06	8.678e+06	9.18857e+06	8.50208e+06	9.21707e+06
42	L-aspartic acid	C00049	C4H7NO4	941	160.1	17.1474	3.36824e-05	2.40602e+06	2.12597e+06	2.44752e+06	2.30897e+06	1.6e+06	1.58002e+06	3.23824e+06	3.5205e+06	3.43827e+06	3.23222e+06	3.13173e+06	3.70936e+06
43	serine	C00065	C3H7NO3	885	116.1	12.7556	0.00126561	3.02285e+06	2.18973e+06	2.1602e+06	3.19426e+06	2.0494e+06	1.60211e+06	4.3764e+06	4.99522e+06	3.54054e+06	3.41262e+06	3.43359e+06	4.0239e+06
44	D-sorbitol	C00794	C6H14O6	927	217.2	29.6865	5.86031e-05	1.14045e+06	1.62642e+06	1.80193e+06	1.98839e+06	1.12307e+06	1.72167e+06	2.59015e+06	2.97769e+06	2.48992e+06	2.56565e+06	2.54714e+06	2.72022e+06
45	hexadecanoic acid	C00249	C16H32O2	948	313.4	31.2794	7.98803e-07	1.28242e+07	1.22929e+07	1.26428e+07	1.40924e+07	1.33381e+07	1.35066e+07	2.00389e+07	2.44309e+07	2.26673e+07	2.53522e+07	2.06328e+07	2.28405e+07
46	d-galactose	C00124	C6H12O6	902	320.3	28.7045	1.24873e-07	2.22386e+06	2.58855e+06	2.88864e+06	2.52053e+06	2.52589e+06	2.64719e+06	4.18022e+06	4.92728e+06	4.19057e+06	4.60509e+06	4.43865e+06	4.65209e+06
47	phenylalanine	C00079	C9H11NO2	897	218.2	22.0391	0.0241726	2.19078e+06	2.53308e+06	3.04185e+06	1.61319e+06	3.36639e+06	4.47376e+06	3.21523e+06	2.6034e+06	5.29744e+06	6.99262e+06	7.2482e+06	6.04506e+06
48	phosphoric acid	C00009	H3O4P	948	357.3	25.5791	4.47157e-08	1.60782e+06	1.4508e+06	1.71574e+06	1.59366e+06	1.38643e+06	1.65234e+06	2.70633e+06	3.1353e+06	2.78455e+06	2.85617e+06	2.8001e+06	3.13251e+06
49	D-mannopyranose	C00159	C6H12O6	794	235.2	35.3106	3.9467e-09	166426	161024	177397	190460	167313	171457	319833	363453	318016	329635	316788	337484
50	2-piperidinecarboxylic acid	C00408	C6H11NO2	828	244.2	21.577	0.0335461	1.17014e+06	3.07651e+06	3.73909e+06	691405	3.67521e+06	5.3492e+06	3.89681e+06	2.27802e+06	6.47436e+06	7.39192e+06	8.03816e+06	6.67838e+06
51	9,12-octadecadienoic acid (Z,Z)	C01595	C18H32O2	878	202.2	34.8017	1.03922e-07	2.52207e+06	2.26197e+06	2.81521e+06	2.0819e+06	2.14718e+06	2.28922e+06	4.55283e+06	4.62734e+06	5.23354e+06	4.93325e+06	4.39275e+06	4.40812e+06
52	glycine	C00037	C2H5NO2	925	174.2	14.0804	0.0109728	5.10116e+06	1.20398e+07	1.54394e+07	1.83513e+06	9.67936e+06	1.4305e+07	1.25851e+07	1.39216e+07	1.80684e+07	2.62925e+07	2.79905e+07	2.38695e+07
53	L-(-)-fucose	C01019	C6H12O5	704	118.1	24.6027	6.58124e-08	62220.1	60935	69378.9	71084.1	60545.7	66082.8	132917	166056	134851	134320	140345	149376
54	glutamic acid	C00025	C5H9NO4	710	247.2	20.7784	4.44154e-06	102855	159115	117150	117569	98677	116005	325002	325691	272085	242622	234684	288804
55	glyceryl-glycoside TMS ether			884	204.2	38.0192	3.90161e-12	2.00734e+07	1.92793e+07	2.11628e+07	2.23579e+07	1.92843e+07	2.02127e+07	5.12744e+07	4.81034e+07	5.06001e+07	5.15827e+07	5.07367e+07	5.28476e+07
56	trans-9-octadecenoic acid	C01712	C18H34O2	867	215.2	34.9181	2.17936e-05	75955	72518.3	76571.3	83479.5	74605.8	78357.2	220969	154217	161538	173371	225637	249422
57	4-O-β-galactopyranosyl-D-mannopyranose		C12H22O11	807	204.2	39.8111	1.97343e-08	1.0055e+06	711319	790366	830393	967730	915352	2.26831e+06	2.65243e+06	2.2236e+06	2.38732e+06	2.09403e+06	2.24635e+06
58	β-sitosterol trimethylsilyl ether	C01753	C29H50O	732	253.1	49.2467	0.0268952	244930	288344	449973	255327	224093	94216.2	1.47592e+06	802736	611681	761097	287229	390173
59	L-isoleucine	C00407	C6H13NO2	844	86.1	10.4075	4.46584e-06	3.28414e+06	2.36913e+06	2.71922e+06	3.65746e+06	2.56998e+06	2.11162e+06	8.13544e+06	9.9467e+06	7.07493e+06	7.52787e+06	6.30352e+06	7.53955e+06
60	L-threonine	C00188	C4H9NO3	946	218.2	16.4312	0.000550162	681571	1.73528e+06	2.53119e+06	1.08271e+06	1.72386e+06	2.81133e+06	3.08277e+06	3.82265e+06	4.56635e+06	5.91952e+06	6.50245e+06	5.72551e+06
61	L-threonic acid	C01620	C4H8O5	793	172.2	21.0109	1.1638e-08	6.5827e+06	5.44026e+06	5.26255e+06	6.68334e+06	4.51035e+06	4.67272e+06	1.72211e+07	1.82147e+07	1.59402e+07	1.49025e+07	1.51102e+07	1.66334e+07
62	galactinol	C01235	C12H22O11	912	297.2	45.8509	2.96238e-10	842726	959190	908750	988609	861531	1.00761e+06	3.00963e+06	3.49023e+06	2.90603e+06	3.07387e+06	3.30728e+06	3.14304e+06
63	L-valine	C00183	C5H11NO2	899	144.2	11.6204	6.76015e-08	5.11309e+06	5.87273e+06	4.82283e+06	3.86882e+06	3.50066e+06	5.25134e+06	1.39025e+07	1.86439e+07	1.79488e+07	1.98732e+07	1.93866e+07	1.8891e+07
64	L-leucine	C00123	C6H13NO2	949	158.2	13.1823	2.35737e-06	2.58591e+06	4.97229e+06	4.62871e+06	2.83673e+06	3.43639e+06	6.0369e+06	1.23848e+07	1.49935e+07	1.70982e+07	1.98675e+07	2.03088e+07	1.8869e+07
65	benzoic acid	C00180	C7H6O2	934	193.1	26.5001	5.32604e-13	5.55612e+06	5.06928e+06	5.74774e+06	6.30261e+06	5.41398e+06	5.49532e+06	2.37345e+07	2.5453e+07	2.34848e+07	2.3973e+07	2.32892e+07	2.51001e+07
66	2-keto-L-gluconic acid		C6H10O7	898	217.2	25.7426	7.28458e-06	1.4441e+06	285290	1.19581e+06	1.63215e+06	1.59993e+06	1.44958e+06	4.66471e+06	6.79457e+06	6.5569e+06	7.14509e+06	7.04585e+06	9.58004e+06
67	9,12,15-octadecatrienoic acid	C06427	C18H30O2	933	79.1	32.3477	3.99402e-12	721553	678453	717643	849110	695352	780870	4.76374e+06	5.06982e+06	4.42243e+06	4.66634e+06	4.97585e+06	5.0629e+06
68	L-alanine	C00041	C3H7NO2	932	116.1	8.44348	9.46117e-09	2.32758e+06	656961	552647	1.81849e+06	565116	586878	7.37599e+06	6.94135e+06	6.54596e+06	7.52139e+06	7.02326e+06	7.33017e+06
69	D-allose	C01487	C6H12O6	748	130.1	33.7167	4.48925e-10	1.08912e+06	1.05196e+06	1.13402e+06	1.03767e+06	989031	1.10368e+06	7.33726e+06	8.42244e+06	7.26109e+06	7.6342e+06	6.69697e+06	6.66834e+06
70	L-methionine	C00073	C5H11NO2S	725	104.1	16.6392	9.65672e-09	101924	81835.2	82193	119405	61233.1	56180.1	939689	1.31907e+06	1.01378e+06	1.10968e+06	962164	1.12713e+06

## Sheet: Table S2
Table S2. Chemical components identified in mulberry leaf and artificial diet, by GC-MS.
metabolite	KEGG accession	molecule formula	R-match	mzmed	rtmed	P-value	Abundance
							A-1	A-2	A-3	M-1	M-2	M-3
3-hydroxyanthranilic acid	C00632	C7H7NO3	964	192.1	24.9221	0.569098	16245.5	73411.9	62218.4	31419.1	58905.9	23388.3
citric acid	C00158	C6H8O7	960	273.2	26.8378	3.54896e-05	2.65464e+07	3.1502e+07	2.96347e+07	43544.6	51759.8	44702
propanoic acid	C00163	C3H6O2	952	117.1	7.37597	0.0185937	1.05321e+06	1.00868e+06	1.28935e+06	640104	430859	46966.7
sucrose	C00089	C12H22O11	952	103.1	43.5635	0.0002675	3.35036e+06	1.7247e+06	2.66886e+06	8.28195e+06	8.58415e+06	8.32674e+06
α-D-glucopyranoside			950	75.1	43.6444	0.189334	424802	4.14278e+06	4.24532e+06	4.77973e+06	4.50026e+06	5.75575e+06
L-leucine	C00123	C6H13NO2	949	158.2	13.1823	0.338239	9527.8	549619	22491.6	772.947	360.205	458.838
hexadecanoic acid	C00249	C16H32O2	948	313.4	31.2794	0.0319496	3.27723e+06	3.98016e+06	4.07649e+06	1.63635e+06	2.50209e+06	174859
phosphoric acid	C00009	H3O4P	948	357.3	25.5791	0.0921683	722213	742513	804118	194968	695093	0
L-threonine	C00188	C4H9NO3	946	218.2	16.4312	0.235896	87451.9	347952	84058.1	56000.2	76170.7	13935.7
2-butenedioic acid	C05126	C4H4O4	945	148.1	15.0852	0.754609	1.51217e+06	1.09447e+06	1.63889e+06	1.85805e+06	1.75265e+06	11102.1
propanedioic acid	C00383	C3H4O4	942	75.1	11.3316	5.61998e-05	1.49979e+06	1.29798e+06	1.37374e+06	189041	229394	117144
L-aspartic acid	C00049	C4H7NO4	941	160.1	17.1474	0.161059	169726	995640	249284	27755.7	19183.3	12313.5
myo-inositol	C00137	C6H12O6	940	305.3	32.9655	0.0175865	3.7593e+07	3.55347e+07	3.76834e+07	4.44102e+07	4.42626e+07	4.02071e+07
D-pinitol	C03844	C7H14O6	936	217.2	27.2444	1.62669e-06	1.53356e+07	1.43536e+07	1.52691e+07	679980	426169	693902
benzoic acid	C00180	C7H6O2	934	193.1	26.5001	0.613369	181325	145106	178178	210951	179677	9486.07
butanedioic acid	C04067	C4H6O4	934	113.1	18.9966	0.219775	4.08114e+06	227334	4.18235e+06	1.68929e+07	1.64657e+07	14727.1
9,12,15-octadecatrienoic acid	C06427	C18H30O2	933	79.1	32.3477	0.0048297	45503.6	44221.8	54270.1	3.53402e+06	4.75619e+06	6.5133e+06
D-fructose	C00095	C6H12O6	932	308.3	28.3054	0.00709635	5.58064e+06	5.15988e+06	5.56128e+06	3.33175e+06	3.29218e+06	1.82032e+06
L-alanine	C00041	C3H7NO2	932	116.1	8.44348	0.0201566	195349	413878	206390	5180.56	5256.81	8087.74
D-gluconic acid	C00257	C6H12O7	931	217.2	31.1309	0.40477	440118	368318	456801	377316	363520	2.60734e+06
urea	C00086	CH4N2O	931	189.1	12.3324	0.0449962	2329.5	12457.4	2595.19	25318.8	29425.9	13331.4
L-proline	C00148	C5H9NO2	927	156.1	19.6195	0.0537856	5.01695e+06	1.23182e+07	4.06696e+06	125608	117705	0
D-sorbitol	C00794	C6H14O6	927	217.2	29.6865	0.0674086	1.85477e+06	1.46934e+06	1.87158e+06	1.43429e+06	1.42736e+06	1.2978e+06
glycerol	C00116	C3H8O3	927	180.1	13.4748	0.000494664	2.26544e+06	2.34611e+06	2.61942e+06	362496	664949	92022.2
glycine	C00037	C2H5NO2	925	174.2	14.0804	0.202377	88531.8	474821	63358.5	0	17643.7	0
levoglucosan		C6H10O5	913	204.2	24.0892	0.118502	334744	388405	372678	893954	920434	363757
galactinol	C01235	C12H22O11	912	297.2	45.8509	0.664148	1.43736e+06	1.48488e+06	1.73337e+06	2.58413e+06	2.45486e+06	549172
maltose	C00208	C12H22O11	911	361.3	44.4829	0.0812255	1.54451e+07	1.50952e+07	1.57901e+07	1.95646e+07	1.67942e+07	2.34288e+07
d-galactose	C00124	C6H12O6	902	320.3	28.7045	0.392118	935422	1.02825e+06	1.17881e+07	1.21437e+06	1.16378e+06	1.01478e+06
D-(-)-fructose	C00095	C6H12O6	900	217.2	28.5535	9.39905e-05	1.65216e+07	1.54797e+07	1.65603e+07	1.02969e+07	1.02461e+07	9.82622e+06
L-valine	C00183	C5H11NO2	899	144.2	11.6204	0.302784	127314	1.22497e+06	16675.2	848.551	638.24	321.912
2-keto-L-gluconic acid		C6H10O7	898	217.2	25.7426	0.0300022	3.06141e+06	2.59993e+06	3.52118e+06	1.86779e+06	2.04023e+06	2.32779e+06
phenylalanine	C00079	C9H11NO2	897	218.2	22.0391	0.245681	136972	330113	136626	122942	138153	64295.6
D-(+)-talose	C06467	C6H12O6	894	103.1	28.7155	0.800606	4.88741e+06	1.55484e+07	5.19912e+06	4.96961e+06	6.02162e+06	1.13835e+07
D-glucose	C00031	C6H12O6	891	160.1	28.8825	0.932342	1.07218e+07	8.88921e+06	1.08202e+07	1.21396e+07	1.0901e+07	6.93202e+06
d-ribose	C00121	C5H10O5	890	307.3	23.7211	6.5864e-05	1.05594e+06	968311	1.07499e+06	290321	270332	188141
DL-arabinose		C5H10O5	887	205.2	23.7565	0.107817	693521	585302	707638	137318	638767	54644.8
serine	C00065	C3H7NO3	885	116.1	12.7556	0.0046353	331728	193988	352276	8499.07	7192.05	10092.3
glyceryl-glycoside TMS ether			884	204.2	38.0192	7.00635e-05	9.78325e+06	8.48884e+06	9.70633e+06	4.49872e+07	5.11969e+07	4.44375e+07
D-(+)-ribono-1,4-lactone		C5H8O5	881	117.1	24.7619	0.261922	1.29894e+06	1.20426e+06	1.32641e+06	1.23677e+06	1.21566e+06	792510
9,12-octadecadienoic acid (Z,Z)	C01595	C18H32O2	878	202.2	34.8017	0.472263	24253.8	17324.7	20995.8	17060.8	26011	2590.41
L-asparagine	C00152	C4H8N2O3	876	159.1	21.3637	0.410813	15419	119132	16795.9	11724.1	10804.7	32331.8
trans-9-octadecenoic acid	C01712	C18H34O2	867	215.2	34.9181	0.357177	59926.4	21624.2	68063.9	36425	48043.6	5371.95
D-(+)-arabitol	C01904	C5H12O5	862	217.2	24.0953	0.324436	533470	481025	600179	1.04867e+06	1.01345e+06	338919
xylitol	C00379	C5H12O5	860	133.1	24.2078	7.53439e-05	240357	267696	276930	595943	608805	555457
sorbic acid		C6H8O2	858	169.1	10.4509	6.5042e-05	2.52323e+07	2.48369e+07	2.09707e+07	143217	155098	23471.7
β-gentiobiose	C08240	C12H22O11	852	204.2	47.4792	0.0180362	1.42849e+07	1.37394e+07	1.51268e+07	3.78709e+07	3.95732e+07	2.38172e+07
1-cyclohexene-1-carboxylic acid	C12101	C7H10O2	846	204.2	26.6016	0.580104	2.36078e+06	2.00358e+06	2.40877e+06	4.22871e+06	4.60006e+06	385326
L-isoleucine	C00407	C6H13NO2	844	86.1	10.4075	0.00704539	495394	256021	467472	29961.5	23732.7	7302.94
2-piperidinecarboxylic acid	C00408	C6H11NO2	828	244.2	21.577	0.364461	41141.4	2.70869e+06	17270.7	11547	15752.8	624.799
D-xylopyranose		C5H10O5	825	204.2	38.5737	0.179089	238288	198292	210591	1.84336e+06	1.8298e+06	9.593e+06
trans-13-octadecenoic acid		C18H34O2	824	173.2	35.0006	0.267628	114121	108672	93072.7	318217	452369	28585.6
glycoside			822	103.1	27.7633	0.00197468	659015	630195	683825	1.16922e+06	1.10592e+06	975301
uridine	C00299	C9H12N2O6	821	173.1	39.9253	0.0297327	79524.7	69352.8	73207.9	60444.8	49766.2	36136.8
ribitol	C00474	C5H12O5	820	72.1	24.4354	0.0223045	142204	157420	140830	108500	55994.3	37339.2
L-(-)-arabitol	C00532	C5H12O5	811	131.1	24.7188	0.0738628	218326	223228	240648	206337	190818	146323
D-(+)-turanose	C19636	C12H22O11	810	204.2	43.8426	0.287024	1.41251e+07	6.23816e+06	3.00905e+07	9.08085e+06	8.23588e+06	7.23147e+06
uric acid	C00366	C5H4N4O3	808	441.4	33.1969	0.373901	0	63.2657	0	0	0	0
4-O-β-galactopyranosyl-D-mannopyranose		C12H22O11	807	204.2	39.8111	0.616389	1.3878e+06	1.22642e+06	1.23518e+06	1.87835e+06	2.13939e+06	606654
D-(+)-xylose	C00181	C5H10O5	806	187.1	23.6956	5.45884e-05	328971	287913	341577	17599.4	25584.7	13297.3
2(3H)-furanone	C08571	C11H20O2	801	103.1	15.8999	0.216651	51099.2	50506	60003.4	45948.7	52708	28538.2
lactulose	C07064	C12H22O11	801	361.3	42.6687	0.267453	1.18562e+06	1.19755e+06	1.41789e+06	1.93261e+06	1.8678e+06	8.49535e+06
3-α-mannobiose			798	204.2	42.4778	0.731502	3.99978e+06	4.11047e+06	4.80722e+06	6.07715e+06	4.77964e+06	3.06378e+06
D-mannopyranose	C00159	C6H12O6	794	235.2	35.3106	0.587525	222844	195553	219335	319761	339090	109607
L-threonic acid	C01620	C4H8O5	793	172.2	21.0109	0.0271177	1.01816e+06	2.28965e+06	1.06935e+06	59342.3	43455	26588.4
D-(-)-tagatofuranose			785	218.2	25.6602	0.504402	856481	737793	867816	1.21148e+06	1.32064e+06	501631
butanoic acid	C00246	C4H8O2	782	117.1	10.0798	0.936399	94112.2	67083.9	74931.1	125060	30947.8	72888.1
pentitol		C5H12O5	780	217.2	20.4277	0.963684	120637	108314	131844	156954	176522	20100.8
gulose	C06465	C6H12O6	779	204.2	39.2552	0.611542	5.84207e+06	5.10715e+06	5.81291e+06	6.11958e+06	6.38942e+06	1.72928e+06
1,5-anhydro-D-sorbitol	C07326	C6H12O5	777	148.1	26.6488	0.00103271	913013	726296	982221	201040	221770	138384
2-α-mannobiose			768	289.2	43.3614	0.334761	4.96013e+06	854043	3.38514e+06	4.28634e+06	5.19017e+06	5.56424e+07
2-pyrrolidone-5-carboxylic acid		C5H7NO3	766	83.1	18.9579	0.570181	308086	84111.2	293026	212462	264189	13761.2
galacto-hexodialdose	C03269	C6H10O6	755	279.2	27.3895	0.308597	31524.4	75780.1	2485.66	10617.3	8676.17	15638.4
glucofuranoside		C6H11O6	752	219.2	37.5164	0.0396074	38212.8	24640.6	28465	147144	155874	331493
D-allose	C01487	C6H12O6	748	130.1	33.7167	0.165007	61034.5	50668.3	61226.9	47154.6	47431.7	55635.4
D-(-)-tagatose	C00795	C6H12O6	746	260.2	27.1248	0.000162571	1.18345e+07	1.00237e+07	9.29676e+06	11425.2	13497.8	28157.3
xylulose	C00310	C5H10O5	746	306.3	21.4251	0.00751317	650009	607543	666558	282185	260374	582.897
D-(+)-trehalose	C01083	C12H22O11	744	362.3	43.5808	0.00867702	2.75099e+06	2.39474e+06	3.3663e+06	6.28637e+06	5.96478e+06	4.62818e+06
D-allofuranose		C6H12O6	744	169.1	30.6776	0.078741	16124.8	22842.4	15221.1	30190.9	34052.9	61590
palmitelaidic acid		C16H30O2	742	204.2	30.7423	0.0698946	477325	488389	443172	810008	787933	1.47442e+06
stigmasterol trimethylsilyl ether	C05442	C29H48O	742	217.2	48.3918	0.108194	1.7625e+06	1.49621e+06	1.51746e+06	1.89113e+06	3.55957e+06	5.12405e+06
α-D-glucopyranosiduronic acid			738	79.1	47.8402	0.636381	144818	290330	337244	193797	268683	214788
D-(+)-cellobiose	C00185	C12H22O11	736	271.2	45.7429	0.4085	395931	429481	999346	456081	520828	266269
α-D-galactopyranose		C6H12O6	734	189.1	22.814	0.000639639	257700	191994	239140	38450.7	34877.2	17324
tyrosine	C00082	C9H11NO3	733	146.1	27.8211	0.0249612	20413	51143.2	17640.6	61409.9	82618.7	75348.8
β-sitosterol trimethylsilyl ether	C01753	C29H50O	732	253.1	49.2467	0.513239	234003	589399	300153	429459	266941	126365
hexopyranose		C6H12O6	730	361.3	46.2002	0.0218988	1.45134e+06	1.19906e+06	1.31941e+06	2.71072e+06	2.93074e+06	1.88779e+06
D-(-)-fructofuranose		C6H12O6	727	218.2	45.0046	0.0921868	2.64926e+06	1.15842e+06	1.86301e+06	2.54842e+06	3.00825e+06	3.34656e+06
L-methionine	C00073	C5H11NO2S	725	104.1	16.6392	0.0406358	18516.6	7826.27	19627.5	4330.67	4940.67	2264.24
4-ketoglucose			721	172.1	18.7168	0.113935	187621	193667	186543	125932	163880	22944.9
D-mannitol	C00392	C6H14O6	711	205.2	25.1577	0.0280426	4.04824e+06	4.04914e+06	4.06992e+06	1.54165e+06	2.70878e+06	6985.75
N-acetyl glucosamine	C00140	C8H15NO6	711	242.2	29.8663	0.00583039	256010	234959	249187	3933.23	3531.05	116996
glutamic acid	C00025	C5H9NO4	710	247.2	20.7784	0.00042037	138223	105843	142418	4605.7	4905.82	402.642
octadecanoic acid	C01530	C18H36O2	710	341.4	35.4768	0.0281906	666172	750749	849609	352735	487424	67649.5
D-(-)-rhamnose	C01684	C6H12O5	709	267.2	24.5744	0.000478411	11202	10276.6	11515.8	3006.71	2944.38	709.832
D-erythro-Pentitol		C5H12O5	705	219.2	20.7044	0.0227863	105152	94619.5	95241.1	39780.9	66705.6	10988.4
L-(-)-fucose	C01019	C6H12O5	704	118.1	24.6027	0.234767	141746	133947	144488	111607	147267	102727
β-D-glucopyranosiduronic acid			701	218.2	31.9668	0.392504	25341.6	18087.4	23426.5	26738.4	32759.2	19794.4
pentanedioic acid	C00489	C5H8O4	699	334.3	21.115	0.00106227	264777	215509	277531	52739.5	62870.5	10212.9
hexanedioic acid		C6H10O4	696	245.2	23.5001	0.123492	63056.6	78242.4	51237.1	41526.8	52394.3	7621.39
L-(+)-threose		C4H8O4	696	129.1	29.4062	0.00034431	538597	430123	541729	1.71063e+06	1.69303e+06	1.4307e+06
ethanedioic acid	C00209	C2H2O4	685	133.1	9.52969	3.8479e-06	2.56717e+06	2.45493e+06	2.32878e+06	13405.4	23967.8	9923.55
L-ascorbic acid	C00072	C6H8O6	681	332.3	31.8726	0.0196204	32283.7	5117.75	21501.5	736301	758238	290344
acetic acid	C00033	C2H4O2	676	149.1	9.56731	3.42029e-06	579470	544635	530045	12419.4	18157.7	14194.9
aminomalonic acid	C00872	C3H5NO4	674	145.1	18.5156	0.00958985	11931.5	6418.13	8829.04	44048	37089.3	25381.6
2-ethyl-3-hydroxypropionic acid, di-TMS		C5H10O3	671	247.2	12.0074	0.154014	60.4169	116.009	0	0	0	0
dulcitol	C01697	C6H14O6	670	281.2	29.7938	4.57911e-05	258377	221487	261573	4253.03	2847.02	3169.39
2-propenoic acid	C00511	C3H4O2	667	189.1	8.288	0.665936	11172.8	7735.96	8972.36	11850	9434.98	2397.09
N-α-acetyl-L-Lysine		C8H16N2O3	661	190.2	27.093	3.14751e-05	454759	415181	443728	1730.5	38316.7	54314.5
13-methyltetradec-9-enoic acid trimethylsilyl ester			660	332.3	31.1782	0.00166202	24307	10549.2	18789.3	80740.5	84644.1	63112.8
1,8-naphthyridine		C8H6N2	658	172.2	20.0104	0.0201554	1.54268e+06	3.27728e+06	1.58642e+06	604.923	1612.97	350.691
erythro-pentonic acid			655	118.1	16.1482	0.319181	15593.4	21892.2	17280.6	15037.5	19073.1	3550.15
4-hexenoic acid		C6H10O2	649	169.1	9.25774	0.000362444	71154.2	61808.3	70293.4	16510.8	11975.6	2337.06
α-aminoadipic acid	C00956	C6H11NO4	645	103.1	23.4193	0.979619	497155	453690	500564	574923	563041	320319
β-D-galactopyranoside			641	205.2	31.7647	0.0265255	417183	416971	396495	197679	332498	162379
25-hydroxycholesterol	C15519	C27H46O2	639	327.4	33.3876	0.894062	27348.2	45662.4	51021.1	42710.9	49005.3	28303.2
cystathionine	C00542	C7H14N2O4S	639	156.1	17.2395	0.00728679	199213	241668	236979	127847	129543	72699
D-arabinose	C00216	C5H10O5	637	420.4	27.1734	0.0498282	81087.6	195403	78225.9	161.317	25148.6	172.446
5β-pregnan-20-one		C21H34O	634	199.1	26.1966	0.00208013	89286.4	67528.4	93149.4	28255	23372.8	25874.2
benzeneacetic acid	C07086	C8H8O2	628	65.1	13.6795	0.218163	5072.32	4063.08	45049.2	120867	1406	243087
L-lysine	C00047	C6H14N2O2	625	254.2	19.8852	0.000259954	31177.7	24904.7	27581.7	4490.94	2102.59	1096.51
D-(+)-glucuronic acid γ-lactone			622	131.1	25.6164	0.718599	375054	293655	349408	419861	495204	207001
ethanamine		C2H7N	616	239.1	20.1498	0.55127	22146	16353.9	15068	39718.3	37712.7	1020.51
trimethylsilyl 20-(trimethylsilyloxy)eicosanoate		C26H56O3Si2	605	292.2	32.083	0.876864	14637.3	24384.2	14856.5	60942.8	1527.09	1360.24
D-psicose	C06468	C6H12O6	604	75.1	25.637	0.726462	1.62864e+06	722034	1.11927e+06	1.15365e+06	1.26087e+06	702774
pyridine-2,6-dicarboxylic acid		C7H5NO4	604	133.1	26.0779	0.122943	514571	441534	535859	798941	917244	507465
D-glucitol	C00794	C6H14O6	593	218.2	29.2727	0.582525	1.54682e+06	1.80714e+06	1.55337e+06	1.76366e+06	1.87303e+06	419138
2-thiobarbituric acid		C4H4N2O2S	592	345.3	27.9398	0.490422	1.66667e+07	1.61288e+07	1.72035e+07	1.98409e+07	1.62456e+07	30842.5
prosta-5,13-dien-1-oic acid	C02314	C20H34O5	580	345.3	47.1503	0.670984	7.59948e+06	7.76343e+06	8.40101e+06	7.72581e+06	1.13817e+07	67860.9

## Sheet: Table S3
Table S3. Correlation analysis of metabolites identified in fecal of silkworm, Bombyx mori, by GC-MS.
		D-pinitol	3-hydroxyanthranilic acid	D-(+)-cellobiose	sorbic acid	butanoic acid	N-acetyl glucosamine	urea	citric acid	D-gluconic acid	propanoic acid	butanedioic acid	hexopyranose	2-butenedioic acid	2(3H)-furanone	D-erythro-Pentitol	D-fructose	α-D-glucopyranosiduronic acid	xylulose	D-glucose	glycerol	maltose	β-gentiobiose	uric acid	xylitol	2-pyrrolidone-5-carboxylic acid	D-mannitol	pentitol	sucrose	L-asparagine	1-cyclohexene-1-carboxylic acid	octadecanoic acid	β-D-glucopyranosiduronic acid	propanedioic acid	myo-inositol	3-α-mannobiose	lactulose	DL-arabinose	tyrosine	L-proline	gulose	L-aspartic acid	serine	D-sorbitol	hexadecanoic acid	d-galactose	phenylalanine	phosphoric acid	D-mannopyranose
D-pinitol	Pearson correlation	1	.992**	.994**	-0.174886	-.947**	-.944**	-.957**	-.843**	.936**	-.869**	-.882**	-.924**	.995**	0.270491	-.985**	-.985**	.970**	-.965**	.699*	.986**	0.539102	-.919**	-.860**	-.723**	-.981**	0.383286	-.960**	-.971**	-.921**	-.659*	.805**	-.923**	-.776**	-.982**	-.964**	-0.211256	-.908**	-0.112798	.969**	.597*	-.838**	-.920**	-.641*	-0.0361569	-.972**	.879**	-.951**	-.901**
3-hydroxyanthranilic acid	Pearson correlation	.992**	1	.987**	-0.185394	-.937**	-.953**	-.957**	-.820**	.931**	-.871**	-.888**	-.935**	.995**	0.159395	-.990**	-.989**	.961**	-.978**	.723**	.992**	0.456344	-.871**	-.882**	-.671*	-.985**	0.417385	-.957**	-.965**	-.921**	-.624*	.760**	-.938**	-.815**	-.987**	-.955**	-0.113698	-.910**	-0.172574	.982**	0.570494	-.861**	-.938**	-.594*	0.0715059	-.975**	.890**	-.960**	-.916**
D-(+)-cellobiose	Pearson correlation	.994**	.987**	1	-0.159774	-.937**	-.926**	-.930**	-.838**	.932**	-.824**	-.843**	-.893**	.984**	0.300252	-.970**	-.971**	.972**	-.950**	.670*	.987**	0.558489	-.904**	-.820**	-.720**	-.963**	0.389962	-.937**	-.950**	-.909**	-.680*	.822**	-.894**	-.739**	-.971**	-.948**	-0.235267	-.906**	-0.0576116	.953**	.597*	-.800**	-.891**	-.667*	-0.0571255	-.956**	.873**	-.937**	-.881**
sorbic acid	Pearson correlation	-0.174886	-0.185394	-0.159774	1	0.0554595	0.0668163	0.248746	-0.0246292	-0.122292	0.263032	0.281561	0.281376	-0.18732	0.197519	0.214976	0.226762	-0.17643	0.161165	-0.2101	-0.152257	0.143947	0.173612	0.275517	-0.15647	0.23321	0.0299359	0.189787	0.122845	0.18311	-0.250475	-0.188773	0.250465	0.413503	0.176646	0.136229	-0.329508	0.247817	0.472255	-0.198684	0.100178	0.386989	0.274278	-0.195815	-0.215897	0.194365	-0.249778	0.255736	0.120012
butanoic acid	Pearson correlation	-.947**	-.937**	-.937**	0.0554595	1	.932**	.938**	.963**	-.907**	.904**	.843**	.899**	-.947**	-0.300698	.943**	.947**	-.903**	.919**	-.744**	-.911**	-0.569692	.918**	.858**	.868**	.947**	-0.361027	.946**	.983**	.949**	.826**	-.770**	.897**	.640*	.952**	.927**	0.368315	.891**	0.123863	-.920**	-0.472288	.806**	.824**	.790**	0.132089	.908**	-.709**	.898**	.898**
N-acetyl glucosamine	Pearson correlation	-.944**	-.953**	-.926**	0.0668163	.932**	1	.964**	.830**	-.847**	.872**	.886**	.956**	-.957**	-0.0984373	.968**	.957**	-.862**	.949**	-.745**	-.941**	-0.414202	.838**	.896**	.675*	.959**	-0.372742	.965**	.966**	.942**	.629*	-.612*	.951**	.796**	.955**	.947**	0.108608	.822**	0.293629	-.947**	-0.480803	.893**	.942**	0.572103	-0.0444889	.975**	-.819**	.968**	.968**
urea	Pearson correlation	-.957**	-.957**	-.930**	0.248746	.938**	.964**	1	.843**	-.867**	.947**	.940**	.991**	-.973**	-0.135269	.987**	.985**	-.890**	.966**	-.778**	-.928**	-0.445773	.904**	.934**	.696*	.984**	-0.348326	.985**	.973**	.960**	.610*	-.669*	.983**	.837**	.976**	.953**	0.137864	.901**	0.353919	-.963**	-0.47448	.945**	.953**	0.5697	-0.00956964	.975**	-.811**	.971**	.942**
citric acid	Pearson correlation	-.843**	-.820**	-.838**	-0.0246292	.963**	.830**	.843**	1	-.818**	.848**	.714**	.798**	-.837**	-0.396724	.835**	.846**	-.789**	.796**	-.724**	-.782**	-.643*	.884**	.773**	.955**	.848**	-0.300541	.870**	.904**	.888**	.918**	-.722**	.798**	0.447657	.853**	.821**	0.545873	.830**	0.0789837	-.788**	-0.3187	.702*	.671*	.893**	0.307301	.785**	-0.504323	.792**	.797**
D-gluconic acid	Pearson correlation	.936**	.931**	.932**	-0.122292	-.907**	-.847**	-.867**	-.818**	1	-.800**	-.874**	-.830**	.931**	0.259157	-.911**	-.914**	.941**	-.902**	.634*	.910**	0.474299	-.843**	-.796**	-.731**	-.906**	.619*	-.884**	-.917**	-.841**	-.645*	.782**	-.840**	-.702*	-.925**	-.914**	-0.257849	-.869**	-0.0101706	.909**	.585*	-.734**	-.818**	-.635*	0.031814	-.860**	.822**	-.844**	-.843**
propanoic acid	Pearson correlation	-.869**	-.871**	-.824**	0.263032	.904**	.872**	.947**	.848**	-.800**	1	.882**	.942**	-.892**	-0.0774018	.913**	.922**	-.806**	.892**	-.852**	-.816**	-0.416112	.862**	.955**	.721**	.929**	-0.259672	.933**	.920**	.890**	.609*	-.630*	.937**	.757**	.909**	.861**	0.148457	.878**	0.413378	-.888**	-0.340249	.908**	.861**	0.575095	-0.00664608	.875**	-.654*	.877**	.853**
butanedioic acid	Pearson correlation	-.882**	-.888**	-.843**	0.281561	.843**	.886**	.940**	.714**	-.874**	.882**	1	.938**	-.912**	-0.0324922	.924**	.915**	-.844**	.928**	-.680*	-.851**	-0.283554	.807**	.881**	0.565282	.905**	-0.523066	.901**	.902**	.890**	0.454894	-0.574596	.930**	.881**	.920**	.916**	0.0352242	.847**	0.370832	-.930**	-0.520421	.906**	.918**	0.407354	-0.173041	.895**	-.827**	.881**	.913**
hexopyranose	Pearson correlation	-.924**	-.935**	-.893**	0.281376	.899**	.956**	.991**	.798**	-.830**	.942**	.938**	1	-.949**	-0.0160552	.973**	.970**	-.840**	.951**	-.805**	-.901**	-0.3586	.847**	.954**	.627*	.971**	-0.376792	.976**	.943**	.942**	0.534616	-0.574689	.995**	.876**	.957**	.925**	0.0365859	.878**	0.464605	-.945**	-0.401057	.978**	.967**	0.486757	-0.091919	.965**	-.793**	.974**	.943**
2-butenedioic acid	Pearson correlation	.995**	.995**	.984**	-0.18732	-.947**	-.957**	-.973**	-.837**	.931**	-.892**	-.912**	-.949**	1	0.20253	-.996**	-.995**	.964**	-.985**	.722**	.984**	0.496525	-.906**	-.885**	-.699*	-.989**	0.411299	-.967**	-.976**	-.934**	-.641*	.765**	-.948**	-.815**	-.994**	-.972**	-0.15963	-.918**	-0.177611	.986**	.591*	-.875**	-.941**	-.610*	0.021001	-.982**	.883**	-.960**	-.918**
2(3H)-furanone	Pearson correlation	0.270491	0.159395	0.300252	0.197519	-0.300698	-0.0984373	-0.135269	-0.396724	0.259157	-0.0774018	-0.0324922	-0.0160552	0.20253	1	-0.144289	-0.152166	0.327878	-0.0983633	-0.0846373	0.187025	.835**	-0.529316	0.0821972	-.599*	-0.134185	-0.164455	-0.161546	-0.224013	-0.174954	-0.560351	.623*	0.00737159	0.273626	-0.166454	-0.250504	-.892**	-0.206437	.677*	0.0964971	0.395489	0.136694	0.0415822	-.653*	-.870**	-0.134769	0.089288	-0.0699434	-0.0247678
D-erythro-Pentitol	Pearson correlation	-.985**	-.990**	-.970**	0.214976	.943**	.968**	.987**	.835**	-.911**	.913**	.924**	.973**	-.996**	-0.144289	1	.998**	-.937**	.984**	-.763**	-.972**	-0.460522	.893**	.917**	.684*	.994**	-0.406383	.980**	.974**	.946**	.618*	-.717**	.971**	.838**	.995**	.967**	0.121292	.918**	0.264257	-.983**	-0.529594	.913**	.958**	.584*	-0.0439207	.986**	-.865**	.976**	.938**
D-fructose	Pearson correlation	-.985**	-.989**	-.971**	0.226762	.947**	.957**	.985**	.846**	-.914**	.922**	.915**	.970**	-.995**	-0.152166	.998**	1	-.940**	.983**	-.761**	-.970**	-0.464555	.899**	.915**	.699*	.997**	-0.39505	.979**	.975**	.946**	.632*	-.729**	.972**	.832**	.993**	.956**	0.135379	.932**	0.261322	-.982**	-0.525861	.911**	.949**	.596*	-0.0388273	.981**	-.849**	.972**	.922**
α-D-glucopyranosiduronic acid	Pearson correlation	.970**	.961**	.972**	-0.17643	-.903**	-.862**	-.890**	-.789**	.941**	-.806**	-.844**	-.840**	.964**	0.327878	-.937**	-.940**	1	-.940**	.612*	.962**	0.569128	-.894**	-.772**	-.684*	-.927**	0.402936	-.875**	-.920**	-.850**	-.653*	.880**	-.839**	-.722**	-.950**	-.939**	-0.227083	-.899**	0.0478273	.951**	.710**	-.738**	-.846**	-.644*	-0.0234185	-.912**	.894**	-.860**	-.809**
xylulose	Pearson correlation	-.965**	-.978**	-.950**	0.161165	.919**	.949**	.966**	.796**	-.902**	.892**	.928**	.951**	-.985**	-0.0983633	.984**	.983**	-.940**	1	-.698*	-.966**	-0.402982	.856**	.878**	.637*	.974**	-0.426642	.941**	.957**	.930**	.600*	-.691*	.957**	.861**	.986**	.950**	0.0715081	.922**	0.239611	-.996**	-.616*	.894**	.948**	0.539057	-0.130936	.972**	-.877**	.939**	.910**
D-glucose	Pearson correlation	.699*	.723**	.670*	-0.2101	-.744**	-.745**	-.778**	-.724**	.634*	-.852**	-.680*	-.805**	.722**	-0.0846373	-.763**	-.761**	.612*	-.698*	1	.650*	0.389516	-.647*	-.925**	-.583*	-.773**	0.2858	-.805**	-.728**	-.698*	-0.490623	0.446454	-.792**	-0.571501	-.768**	-.727**	-0.0415094	-.701*	-0.462912	.690*	-0.0205541	-.787**	-.717**	-0.522503	-0.00845135	-.712**	0.488502	-.767**	-.765**
glycerol	Pearson correlation	.986**	.992**	.987**	-0.152257	-.911**	-.941**	-.928**	-.782**	.910**	-.816**	-.851**	-.901**	.984**	0.187025	-.972**	-.970**	.962**	-.966**	.650*	1	0.457864	-.852**	-.825**	-.636*	-.965**	0.384455	-.927**	-.945**	-.896**	-.609*	.769**	-.905**	-.801**	-.967**	-.940**	-0.103305	-.881**	-0.106632	.972**	.631*	-.819**	-.925**	-0.573705	0.0715478	-.971**	.912**	-.944**	-.887**
maltose	Pearson correlation	0.539102	0.456344	0.558489	0.143947	-0.569692	-0.414202	-0.445773	-.643*	0.474299	-0.416112	-0.283554	-0.3586	0.496525	.835**	-0.460522	-0.464555	0.569128	-0.402982	0.389516	0.457864	1	-.744**	-0.319755	-.750**	-0.455246	-0.000643459	-0.480877	-0.495118	-0.409611	-.706*	.731**	-0.330296	-3.01639e-05	-0.487441	-0.566732	-.764**	-0.459074	0.437898	0.392054	0.399017	-0.219481	-0.286185	-.801**	-.792**	-0.44903	0.32105	-0.39186	-0.309809
β-gentiobiose	Pearson correlation	-.919**	-.871**	-.904**	0.173612	.918**	.838**	.904**	.884**	-.843**	.862**	.807**	.847**	-.906**	-0.529316	.893**	.899**	-.894**	.856**	-.647*	-.852**	-.744**	1	.771**	.847**	.894**	-0.215163	.901**	.915**	.869**	.745**	-.844**	.831**	.596*	.893**	.907**	0.485839	.858**	0.0274521	-.854**	-0.563704	.751**	.785**	.754**	0.359421	.875**	-.710**	.840**	.777**
uric acid	Pearson correlation	-.860**	-.882**	-.820**	0.275517	.858**	.896**	.934**	.773**	-.796**	.955**	.881**	.954**	-.885**	0.0821972	.917**	.915**	-.772**	.878**	-.925**	-.825**	-0.319755	.771**	1	.607*	.926**	-0.372565	.941**	.889**	.854**	0.486213	-0.533851	.949**	.809**	.906**	.866**	-0.0176571	.825**	0.499578	-.876**	-0.236515	.934**	.907**	0.470239	-0.129529	.885**	-.705*	.916**	.905**
xylitol	Pearson correlation	-.723**	-.671*	-.720**	-0.15647	.868**	.675*	.696*	.955**	-.731**	.721**	0.565282	.627*	-.699*	-.599*	.684*	.699*	-.684*	.637*	-.583*	-.636*	-.750**	.847**	.607*	1	.700*	-0.22673	.741**	.785**	.748**	.936**	-.716**	.628*	0.230055	.708**	.700*	.752**	.709**	-0.119062	-.625*	-0.302129	0.504613	0.486406	.937**	0.51797	.628*	-0.346127	.625*	.634*
2-pyrrolidone-5-carboxylic acid	Pearson correlation	-.981**	-.985**	-.963**	0.23321	.947**	.959**	.984**	.848**	-.906**	.929**	.905**	.971**	-.989**	-0.134185	.994**	.997**	-.927**	.974**	-.773**	-.965**	-0.455246	.894**	.926**	.700*	1	-0.383683	.985**	.978**	.937**	.622*	-.719**	.972**	.831**	.984**	.951**	0.11984	.910**	0.27989	-.975**	-0.504953	.916**	.952**	.586*	-0.0447025	.981**	-.840**	.975**	.918**
D-mannitol	Pearson correlation	0.383286	0.417385	0.389962	0.0299359	-0.361027	-0.372742	-0.348326	-0.300541	.619*	-0.259672	-0.523066	-0.376792	0.411299	-0.164455	-0.406383	-0.39505	0.402936	-0.426642	0.2858	0.384455	-0.000643459	-0.215163	-0.372565	-0.22673	-0.383683	1	-0.38176	-0.37842	-0.333181	-0.163954	0.118203	-0.401621	-0.420664	-0.434328	-0.4587	0.046059	-0.355726	-0.0801081	0.421252	0.229524	-0.365677	-0.396186	-0.13589	0.336495	-0.348772	0.434101	-0.370237	-0.448572
pentitol	Pearson correlation	-.960**	-.957**	-.937**	0.189787	.946**	.965**	.985**	.870**	-.884**	.933**	.901**	.976**	-.967**	-0.161546	.980**	.979**	-.875**	.941**	-.805**	-.927**	-0.480877	.901**	.941**	.741**	.985**	-0.38176	1	.972**	.940**	.631*	-.664*	.975**	.795**	.966**	.943**	0.182589	.881**	0.324812	-.936**	-0.417839	.922**	.941**	.604*	0.0377229	.968**	-.783**	.979**	.940**
sucrose	Pearson correlation	-.971**	-.965**	-.950**	0.122845	.983**	.966**	.973**	.904**	-.917**	.920**	.902**	.943**	-.976**	-0.224013	.974**	.975**	-.920**	.957**	-.728**	-.945**	-0.495118	.915**	.889**	.785**	.978**	-0.37842	.972**	1	.955**	.720**	-.742**	.939**	.752**	.970**	.957**	0.243615	.881**	0.194876	-.961**	-0.534539	.864**	.902**	.674*	0.0300087	.956**	-.797**	.939**	.929**
L-asparagine	Pearson correlation	-.921**	-.921**	-.909**	0.18311	.949**	.942**	.960**	.888**	-.841**	.890**	.890**	.942**	-.934**	-0.174954	.946**	.946**	-.850**	.930**	-.698*	-.896**	-0.409611	.869**	.854**	.748**	.937**	-0.333181	.940**	.955**	1	.719**	-.648*	.939**	.746**	.944**	.895**	0.241838	.907**	0.319908	-.924**	-0.418936	.890**	.872**	.656*	0.025792	.923**	-.718**	.932**	.940**
1-cyclohexene-1-carboxylic acid	Pearson correlation	-.659*	-.624*	-.680*	-0.250475	.826**	.629*	.610*	.918**	-.645*	.609*	0.454894	0.534616	-.641*	-0.560351	.618*	.632*	-.653*	.600*	-0.490623	-.609*	-.706*	.745**	0.486213	.936**	.622*	-0.163954	.631*	.720**	.719**	1	-.695*	0.535632	0.134104	.660*	.633*	.723**	.672*	-0.213515	-.590*	-0.320812	0.406078	0.389791	.973**	0.466137	0.565468	-0.29864	0.544892	0.574411
octadecanoic acid	Pearson correlation	.805**	.760**	.822**	-0.188773	-.770**	-.612*	-.669*	-.722**	.782**	-.630*	-0.574596	-0.574689	.765**	.623*	-.717**	-.729**	.880**	-.691*	0.446454	.769**	.731**	-.844**	-0.533851	-.716**	-.719**	0.118203	-.664*	-.742**	-.648*	-.695*	1	-0.558045	-0.37151	-.738**	-.745**	-0.478796	-.739**	0.354203	.717**	.632*	-0.43364	-0.548902	-.753**	-0.327167	-.676*	.675*	-.615*	-0.545225
β-D-glucopyranosiduronic acid	Pearson correlation	-.923**	-.938**	-.894**	0.250465	.897**	.951**	.983**	.798**	-.840**	.937**	.930**	.995**	-.948**	0.00737159	.971**	.972**	-.839**	.957**	-.792**	-.905**	-0.330296	.831**	.949**	.628*	.972**	-0.401621	.975**	.939**	.939**	0.535632	-0.558045	1	.884**	.957**	.908**	0.0260098	.893**	0.465089	-.946**	-0.404035	.975**	.967**	0.478001	-0.126305	.961**	-.784**	.973**	.935**
propanedioic acid	Pearson correlation	-.776**	-.815**	-.739**	0.413503	.640*	.796**	.837**	0.447657	-.702*	.757**	.881**	.876**	-.815**	0.273626	.838**	.832**	-.722**	.861**	-0.571501	-.801**	-3.01639e-05	.596*	.809**	0.230055	.831**	-0.420664	.795**	.752**	.746**	0.134104	-0.37151	.884**	1	.807**	.762**	-0.360702	.733**	0.544157	-.861**	-0.477529	.905**	.939**	0.0585743	-0.466284	.854**	-.848**	.848**	.791**
myo-inositol	Pearson correlation	-.982**	-.987**	-.971**	0.176646	.952**	.955**	.976**	.853**	-.925**	.909**	.920**	.957**	-.994**	-0.166454	.995**	.993**	-.950**	.986**	-.768**	-.967**	-0.487441	.893**	.906**	.708**	.984**	-0.434328	.966**	.970**	.944**	.660*	-.738**	.957**	.807**	1	.969**	0.16014	.937**	0.217447	-.983**	-0.539294	.889**	.931**	.628*	-0.030085	.969**	-.851**	.954**	.930**
3-α-mannobiose	Pearson correlation	-.964**	-.955**	-.948**	0.136229	.927**	.947**	.953**	.821**	-.914**	.861**	.916**	.925**	-.972**	-0.250504	.967**	.956**	-.939**	.950**	-.727**	-.940**	-0.566732	.907**	.866**	.700*	.951**	-0.4587	.943**	.957**	.895**	.633*	-.745**	.908**	.762**	.969**	1	0.203567	.843**	0.131884	-.954**	-.602*	.843**	.913**	.618*	0.0537004	.957**	-.878**	.923**	.913**
lactulose	Pearson correlation	-0.211256	-0.113698	-0.235267	-0.329508	0.368315	0.108608	0.137864	0.545873	-0.257849	0.148457	0.0352242	0.0365859	-0.15963	-.892**	0.121292	0.135379	-0.227083	0.0715081	-0.0415094	-0.103305	-.764**	0.485839	-0.0176571	.752**	0.11984	0.046059	0.182589	0.243615	0.241838	.723**	-0.478796	0.0260098	-0.360702	0.16014	0.203567	1	0.235073	-0.518373	-0.0542107	-0.141366	-0.0994451	-0.109691	.782**	.870**	0.0721026	0.124274	0.0518159	0.0794271
DL-arabinose	Pearson correlation	-.908**	-.910**	-.906**	0.247817	.891**	.822**	.901**	.830**	-.869**	.878**	.847**	.878**	-.918**	-0.206437	.918**	.932**	-.899**	.922**	-.701*	-.881**	-0.459074	.858**	.825**	.709**	.910**	-0.355726	.881**	.881**	.907**	.672*	-.739**	.893**	.733**	.937**	.843**	0.235073	1	0.207643	-.907**	-0.468535	.822**	.819**	.643*	0.00516689	.862**	-.718**	.858**	.813**
tyrosine	Pearson correlation	-0.112798	-0.172574	-0.0576116	0.472255	0.123863	0.293629	0.353919	0.0789837	-0.0101706	0.413378	0.370832	0.464605	-0.177611	.677*	0.264257	0.261322	0.0478273	0.239611	-0.462912	-0.106632	0.437898	0.0274521	0.499578	-0.119062	0.27989	-0.0801081	0.324812	0.194876	0.319908	-0.213515	0.354203	0.465089	0.544157	0.217447	0.131884	-0.518373	0.207643	1	-0.222946	0.401656	.623*	0.418089	-0.289753	-0.44794	0.272701	-0.0684301	0.377908	0.371495
L-proline	Pearson correlation	.969**	.982**	.953**	-0.198684	-.920**	-.947**	-.963**	-.788**	.909**	-.888**	-.930**	-.945**	.986**	0.0964971	-.983**	-.982**	.951**	-.996**	.690*	.972**	0.392054	-.854**	-.876**	-.625*	-.975**	0.421252	-.936**	-.961**	-.924**	-.590*	.717**	-.946**	-.861**	-.983**	-.954**	-0.0542107	-.907**	-0.222946	1	.627*	-.885**	-.946**	-0.533462	0.148809	-.971**	.895**	-.937**	-.909**
gulose	Pearson correlation	.597*	0.570494	.597*	0.100178	-0.472288	-0.480803	-0.47448	-0.3187	.585*	-0.340249	-0.520421	-0.401057	.591*	0.395489	-0.529594	-0.525861	.710**	-.616*	-0.0205541	.631*	0.399017	-0.563704	-0.236515	-0.302129	-0.504953	0.229524	-0.417839	-0.534539	-0.418936	-0.320812	.632*	-0.404035	-0.477529	-0.539294	-.602*	-0.141366	-0.468535	0.401656	.627*	1	-0.293669	-0.505335	-0.264829	0.0231116	-0.564873	.737**	-0.410111	-0.361278
L-aspartic acid	Pearson correlation	-.838**	-.861**	-.800**	0.386989	.806**	.893**	.945**	.702*	-.734**	.908**	.906**	.978**	-.875**	0.136694	.913**	.911**	-.738**	.894**	-.787**	-.819**	-0.219481	.751**	.934**	0.504613	.916**	-0.365677	.922**	.864**	.890**	0.406078	-0.43364	.975**	.905**	.889**	.843**	-0.0994451	.822**	.623*	-.885**	-0.293669	1	.946**	0.345019	-0.193647	.910**	-.728**	.937**	.890**
serine	Pearson correlation	-.920**	-.938**	-.891**	0.274278	.824**	.942**	.953**	.671*	-.818**	.861**	.918**	.967**	-.941**	0.0415822	.958**	.949**	-.846**	.948**	-.717**	-.925**	-0.286185	.785**	.907**	0.486406	.952**	-0.396186	.941**	.902**	.872**	0.389791	-0.548902	.967**	.939**	.931**	.913**	-0.109691	.819**	0.418089	-.946**	-0.505335	.946**	1	0.340828	-0.20562	.974**	-.892**	.968**	.913**
D-sorbitol	Pearson correlation	-.641*	-.594*	-.667*	-0.195815	.790**	0.572103	0.5697	.893**	-.635*	0.575095	0.407354	0.486757	-.610*	-.653*	.584*	.596*	-.644*	0.539057	-0.522503	-0.573705	-.801**	.754**	0.470239	.937**	.586*	-0.13589	.604*	.674*	.656*	.973**	-.753**	0.478001	0.0585743	.628*	.618*	.782**	.643*	-0.289753	-0.533462	-0.264829	0.345019	0.340828	1	.579*	0.521436	-0.282586	0.510514	0.530078
hexadecanoic acid	Pearson correlation	-0.0361569	0.0715059	-0.0571255	-0.215897	0.132089	-0.0444889	-0.00956964	0.307301	0.031814	-0.00664608	-0.173041	-0.091919	0.021001	-.870**	-0.0439207	-0.0388273	-0.0234185	-0.130936	-0.00845135	0.0715478	-.792**	0.359421	-0.129529	0.51797	-0.0447025	0.336495	0.0377229	0.0300087	0.025792	0.466137	-0.327167	-0.126305	-0.466284	-0.030085	0.0537004	.870**	0.00516689	-0.44794	0.148809	0.0231116	-0.193647	-0.20562	.579*	1	-0.0455234	0.227118	-0.0579648	-0.102687
d-galactose	Pearson correlation	-.972**	-.975**	-.956**	0.194365	.908**	.975**	.975**	.785**	-.860**	.875**	.895**	.965**	-.982**	-0.134769	.986**	.981**	-.912**	.972**	-.712**	-.971**	-0.44903	.875**	.885**	.628*	.981**	-0.348772	.968**	.956**	.923**	0.565468	-.676*	.961**	.854**	.969**	.957**	0.0721026	.862**	0.272701	-.971**	-0.564873	.910**	.974**	0.521436	-0.0455234	1	-.885**	.981**	.922**
phenylalanine	Pearson correlation	.879**	.890**	.873**	-0.249778	-.709**	-.819**	-.811**	-0.504323	.822**	-.654*	-.827**	-.793**	.883**	0.089288	-.865**	-.849**	.894**	-.877**	0.488502	.912**	0.32105	-.710**	-.705*	-0.346127	-.840**	0.434101	-.783**	-.797**	-.718**	-0.29864	.675*	-.784**	-.848**	-.851**	-.878**	0.124274	-.718**	-0.0684301	.895**	.737**	-.728**	-.892**	-0.282586	0.227118	-.885**	1	-.830**	-.779**
phosphoric acid	Pearson correlation	-.951**	-.960**	-.937**	0.255736	.898**	.968**	.971**	.792**	-.844**	.877**	.881**	.974**	-.960**	-0.0699434	.976**	.972**	-.860**	.939**	-.767**	-.944**	-0.39186	.840**	.916**	.625*	.975**	-0.370237	.979**	.939**	.932**	0.544892	-.615*	.973**	.848**	.954**	.923**	0.0518159	.858**	0.377908	-.937**	-0.410111	.937**	.968**	0.510514	-0.0579648	.981**	-.830**	1	.943**
D-mannopyranose	Pearson correlation	-.901**	-.916**	-.881**	0.120012	.898**	.968**	.942**	.797**	-.843**	.853**	.913**	.943**	-.918**	-0.0247678	.938**	.922**	-.809**	.910**	-.765**	-.887**	-0.309809	.777**	.905**	.634*	.918**	-0.448572	.940**	.929**	.940**	0.574411	-0.545225	.935**	.791**	.930**	.913**	0.0794271	.813**	0.371495	-.909**	-0.361278	.890**	.913**	0.530078	-0.102687	.922**	-.779**	.943**	1
2-piperidinecarboxylic acid	Pearson correlation	-.966**	-.976**	-.945**	0.233673	.926**	.975**	.990**	.815**	-.881**	.921**	.926**	.988**	-.982**	-0.0725072	.994**	.991**	-.898**	.974**	-.785**	-.954**	-0.407066	.866**	.939**	.651*	.992**	-0.401589	.986**	.966**	.942**	0.573299	-.651*	.986**	.864**	.982**	.954**	0.0625668	.891**	0.351225	-.972**	-0.475038	.944**	.974**	0.532482	-0.0824612	.988**	-.849**	.988**	.949**
9,12-octadecadienoic acid (Z,Z)	Pearson correlation	-.965**	-.977**	-.943**	0.297645	.890**	.943**	.977**	.752**	-.890**	.903**	.943**	.972**	-.982**	-0.0591875	.989**	.985**	-.924**	.981**	-.739**	-.959**	-0.374573	.853**	.917**	.582*	.982**	-0.408967	.957**	.944**	.913**	0.503459	-.681*	.970**	.903**	.977**	.950**	0.000875096	.899**	0.319703	-.984**	-0.550836	.929**	.979**	0.467372	-0.145983	.980**	-.901**	.965**	.919**
glycine	Pearson correlation	.899**	.882**	.893**	-0.168962	-.866**	-.863**	-.884**	-.783**	.722**	-.814**	-.731**	-.840**	.898**	0.340195	-.889**	-.892**	.883**	-.883**	.620*	.893**	.628*	-.897**	-.742**	-.667*	-.887**	0.0439667	-.850**	-.881**	-.849**	-.677*	.789**	-.823**	-.657*	-.884**	-.875**	-0.233328	-.818**	-0.0804248	.885**	.617*	-.763**	-.819**	-.646*	-0.176645	-.909**	.770**	-.851**	-.754**
L-(-)-fucose	Pearson correlation	-.696*	-.728**	-.667*	0.430611	.594*	.730**	.790**	0.488098	-0.537544	.773**	.704*	.848**	-.728**	0.234521	.776**	.775**	-.593*	.740**	-.810**	-.691*	-0.202739	.590*	.859**	0.287891	.781**	-0.217572	.787**	.655*	.671*	0.178506	-0.309873	.848**	.826**	.747**	.683*	-0.264984	.701*	.648*	-.720**	-0.128934	.894**	.855**	0.170553	-0.188326	.788**	-.641*	.831**	.711**
glutamic acid	Pearson correlation	-.949**	-.960**	-.927**	0.212204	.909**	.979**	.986**	.799**	-.857**	.906**	.924**	.991**	-.967**	-0.044816	.985**	.979**	-.867**	.964**	-.778**	-.938**	-0.382147	.846**	.934**	.631*	.980**	-0.410231	.983**	.954**	.940**	0.550389	-.596*	.989**	.870**	.969**	.945**	0.0442231	.867**	0.391313	-.958**	-0.451543	.954**	.979**	0.50259	-0.089357	.985**	-.836**	.990**	.956**
glyceryl-glycoside TMS ether	Pearson correlation	0.0347278	-0.030906	0.0690808	0.381083	-0.15171	0.115066	0.122633	-0.268376	0.0613127	0.0541569	0.239984	0.244277	-0.0248741	.742**	0.0883022	0.0719492	0.15027	0.0942039	-0.104383	-0.00895606	.598*	-0.214846	0.216076	-0.451244	0.0846302	-0.345636	0.106975	-0.0285163	0.0507924	-0.547508	0.531377	0.25709	0.528328	0.0336811	0.00978341	-.721**	-0.0406961	.792**	-0.079918	0.217775	0.408792	0.324515	-.625*	-.630*	0.137328	-0.157534	0.21363	0.181219
trans-9-octadecenoic acid	Pearson correlation	-.982**	-.985**	-.964**	0.188511	.924**	.971**	.976**	.804**	-.899**	.894**	.908**	.963**	-.990**	-0.139425	.993**	.988**	-.930**	.974**	-.755**	-.973**	-0.471367	.883**	.912**	.655*	.989**	-0.401922	.976**	.966**	.912**	.578*	-.706*	.959**	.841**	.981**	.973**	0.0879708	.870**	0.243658	-.975**	-0.555054	.901**	.968**	0.548362	-0.0464406	.993**	-.889**	.975**	.926**
4-O-β-galactopyranosyl-D-mannopyranose	Pearson correlation	.899**	.873**	.914**	0.0945822	-.873**	-.811**	-.762**	-.801**	.863**	-.663*	-.650*	-.687*	.862**	0.492108	-.822**	-.822**	.906**	-.799**	0.513411	.894**	.655*	-.834**	-.637*	-.762**	-.820**	0.272782	-.794**	-.861**	-.754**	-.747**	.884**	-.685*	-0.478797	-.831**	-.846**	-0.401746	-.733**	0.27731	.815**	.652*	-0.532989	-.697*	-.756**	-0.207551	-.812**	.770**	-.764**	-.739**
β-sitosterol trimethylsilyl ether	Pearson correlation	0.353592	0.323491	0.370676	0.206058	-0.541085	-0.345769	-0.378519	-.678*	0.459323	-0.396461	-0.368195	-0.341036	0.368349	0.419167	-0.364781	-0.367174	0.373599	-0.352568	0.41729	0.267569	.590*	-0.499015	-0.318547	-.722**	-0.33981	0.448957	-0.383026	-0.425563	-0.472568	-.756**	0.354321	-0.331349	0.0196853	-0.431076	-0.448968	-.679*	-0.468609	0.104618	0.325003	0.0752662	-0.272325	-0.158438	-.760**	-0.452648	-0.276181	0.0578775	-0.279111	-0.376111
L-isoleucine	Pearson correlation	.811**	.796**	.844**	-0.129954	-.704*	-.749**	-.727**	-.600*	.700*	-0.509536	-.633*	-.690*	.799**	0.344368	-.774**	-.772**	.800**	-.782**	0.262054	.846**	0.452885	-.728**	-0.479923	-0.495032	-.754**	0.287063	-.711**	-.736**	-.759**	-0.531245	.639*	-.696*	-.635*	-.761**	-.751**	-0.197712	-.711**	0.0347245	.778**	.683*	-.625*	-.737**	-0.472945	-0.0754655	-.815**	.784**	-.775**	-.661*
L-threonine	Pearson correlation	-.804**	-.832**	-.754**	0.310514	.737**	.837**	.883**	0.572774	-.791**	.840**	.967**	.906**	-.848**	0.179391	.868**	.858**	-.763**	.890**	-.654*	-.795**	-0.108123	.678*	.867**	0.389391	.855**	-0.527596	.838**	.827**	.796**	0.27501	-0.432818	.903**	.943**	.854**	.846**	-0.194971	.757**	0.481165	-.893**	-0.496772	.907**	.922**	0.206895	-0.370578	.855**	-.824**	.837**	.856**
L-threonic acid	Pearson correlation	-.623*	-.632*	-.610*	0.0952152	0.412549	0.557889	0.574894	0.248371	-0.570641	0.485697	.597*	.593*	-.633*	-0.00674807	.631*	.616*	-.627*	.638*	-0.516885	-.635*	-0.33839	0.495339	.594*	0.149088	.601*	-0.39795	.585*	0.489766	0.391591	0.0266395	-0.389114	.600*	.682*	.627*	.648*	-0.194978	0.539466	0.0997177	-.617*	-0.502026	0.556925	.712**	0.0702721	-0.136601	.650*	-.766**	.609*	0.519611
galactinol	Pearson correlation	.667*	.629*	.711**	-0.215922	-.681*	-0.529842	-.591*	-.728**	0.575935	-0.518448	-0.402877	-0.534052	.631*	0.535355	-.612*	-.640*	.646*	-0.570239	0.341116	.638*	.577*	-.719**	-0.411733	-.708*	-.623*	0.0169723	-.607*	-.616*	-.694*	-.731**	.705*	-0.548536	-0.291734	-.620*	-0.521898	-0.540924	-.745**	0.0683346	0.558615	0.280328	-0.464623	-0.450556	-.733**	-0.400256	-.584*	0.379405	-.608*	-0.476202
L-valine	Pearson correlation	-.971**	-.976**	-.949**	0.211057	.930**	.981**	.989**	.815**	-.885**	.911**	.928**	.981**	-.982**	-0.107449	.992**	.987**	-.901**	.971**	-.747**	-.959**	-0.40973	.876**	.921**	.661*	.989**	-0.38379	.985**	.975**	.944**	.578*	-.665*	.977**	.857**	.975**	.957**	0.0848371	.874**	0.318749	-.972**	-0.510056	.929**	.973**	0.533547	-0.0669584	.991**	-.859**	.985**	.952**
L-leucine	Pearson correlation	.997**	.994**	.987**	-0.170739	-.954**	-.954**	-.967**	-.849**	.924**	-.894**	-.888**	-.938**	.997**	0.230436	-.991**	-.991**	.965**	-.975**	.732**	.984**	0.521344	-.913**	-.884**	-.719**	-.987**	0.360639	-.965**	-.976**	-.928**	-.662*	.792**	-.936**	-.786**	-.989**	-.964**	-0.18369	-.915**	-0.148707	.978**	.580*	-.855**	-.927**	-.638*	-0.0107682	-.976**	.870**	-.954**	-.910**
benzoic acid	Pearson correlation	-0.549323	-.583*	-0.493455	0.413571	0.545858	.650*	.747**	0.475582	-0.469997	.779**	.776**	.815**	-.612*	0.342167	.675*	.673*	-0.436129	.668*	-.714**	-0.511768	0.00751633	0.506097	.808**	0.290068	.672*	-0.314297	.704*	.605*	.688*	0.16586	-0.0986527	.814**	.797**	.655*	.589*	-0.220357	.650*	.828**	-.642*	-0.0282042	.898**	.752**	0.0998289	-0.26894	.657*	-0.449353	.707*	.701*
2-keto-L-gluconic acid	Pearson correlation	-.795**	-.812**	-.768**	-0.0979824	.801**	.943**	.848**	.703*	-.661*	.750**	.755**	.858**	-.812**	0.027596	.836**	.815**	-.665*	.815**	-.665*	-.808**	-0.273629	.671*	.806**	0.550171	.829**	-0.27062	.862**	.849**	.827**	0.508377	-0.377269	.853**	.715**	.807**	.816**	0.00750624	.616*	0.369949	-.808**	-0.358838	.811**	.863**	0.426502	-0.0852206	.877**	-.692*	.877**	.907**
9,12,15-octadecatrienoic acid	Pearson correlation	-.938**	-.942**	-.913**	0.340397	.829**	.889**	.934**	.684*	-.856**	.876**	.896**	.928**	-.941**	-0.0875081	.949**	.945**	-.891**	.919**	-.759**	-.922**	-0.387226	.831**	.913**	0.534236	.944**	-0.331402	.930**	.889**	.837**	0.407992	-.695*	.923**	.870**	.931**	.906**	-0.015707	.858**	0.294744	-.924**	-0.490299	.878**	.953**	0.415985	-0.103273	.938**	-.891**	.935**	.878**
L-alanine	Pearson correlation	.983**	.964**	.981**	-0.0635413	-.938**	-.906**	-.907**	-.844**	.933**	-.818**	-.826**	-.854**	.969**	0.38887	-.945**	-.946**	.978**	-.933**	.622*	.968**	.622*	-.927**	-.783**	-.762**	-.941**	0.357368	-.914**	-.952**	-.871**	-.709**	.861**	-.854**	-.687*	-.948**	-.949**	-0.308491	-.868**	0.0536751	.939**	.687*	-.740**	-.856**	-.695*	-0.118044	-.934**	.862**	-.888**	-.839**
D-allose	Pearson correlation	-.957**	-.963**	-.932**	0.300043	.920**	.960**	.992**	.815**	-.869**	.934**	.925**	.991**	-.971**	-0.0744269	.986**	.986**	-.882**	.958**	-.781**	-.937**	-0.394298	.874**	.942**	.653*	.990**	-0.370668	.986**	.963**	.942**	0.558581	-.651*	.987**	.865**	.968**	.938**	0.065689	.885**	0.38748	-.959**	-0.445587	.955**	.969**	0.519859	-0.0714029	.979**	-.827**	.986**	.935**
L-methionine	Pearson correlation	-0.571668	-0.511987	-.598*	-0.124047	.710**	0.537779	0.525529	.832**	-0.493255	0.50394	0.307191	0.452996	-0.528417	-.678*	0.517147	0.525129	-0.513811	0.427864	-0.495064	-0.496594	-.795**	.716**	0.424212	.885**	0.524382	0.0357009	.578*	.601*	.616*	.890**	-.653*	0.43296	-0.00196592	0.534888	0.536977	.788**	0.528946	-0.187879	-0.421512	-0.0929799	0.331357	0.307475	.937**	.706*	0.484681	-0.193655	0.509359	0.498065
**. At the 0.01 level（two-tailed），the correlation is significant.
*. At the 0.01 level（two-tailed），the correlation is significant.
[truncated: 21 more columns]
