# Supplementary material for: Comparative Fecal Metabolomes of Silkworms Being Fed Mulberry Leaf and Artificial Diet
Source: Insects. 2020 Nov 30;11(12):851. doi: 10.3390/insects11120851 (PMC7759890; doi:10.3390/insects11120851)
Supplement: Supplementary file 1 [file insects-11-00851-s001.zip › Source Data.xlsx]

## Sheet: Fig.1c
	MF			AF			t-value	degree freedom	p-value
0d2I	5.8	5.6	5.7	3.9	4	4.4	9.79796	4	0.000608185
0d3I	26.4	25.8	26	28.7	27.5	27	-3.11891	4	0.0355639
0d4I	109	106.8	108.4	99.2	99.8	98	10.7517	4	0.000424225
0d5I	600	611.6	567.4	596.6	617.4	646.7	-1.38573	4	0.238083
1d5I	992.2	1012.2	1077.3	1161.4	1113.2	1090.2	-2.84514	4	0.0466244
2d5I	1708.9	1806.7	1679.4	1706.8	1727	1711.6	0.42447	4	0.693058
3d5I	2192.1	2331	2253.3	2272.5	2330.8	2247.3	-0.524135	4	0.627886
4d5I	2474	2495.5	2423.8	2590	2668.8	2644.4	-5.39172	4	0.00572371
5d5I	3165	3088.4	3118.2	2818.6	2742.8	2830.1	9.25178	4	0.000758856
6d5I	3446.2	3514.1	3488.9

## Sheet: Fig.1d
MF			AF			t-value	degree freedom	p-value
2946	2883.7	2846.3	2485.4	2502.1	2234.5	5.3082	4	0.00605354

## Sheet: Fig.1e
MF			AF			t-value	degree freedom	p-value
1.6	1.57	1.56	1.31	1.25	1.35	8.69198	4	0.00096448

## Sheet: Fig.1f
MF			AF			t-value	degree freedom	p-value
0.32	0.32	0.31	0.23	0.23	0.24	17.6777	4	6.0151e-05

## Sheet: Fig.1g
MF			AF			t-value	degree freedom	p-value
20.27	20.63	20.06	17.85	18.61	17.96	7.5247	4	0.00166999
